# Supplementary material for: Surface Oxygen Vacancy Modulation of Nanostructured Li-Rich Mn-Based Oxides for Lithium-Ion Batteries
Source: Materials (Basel). 2025 May 28;18(11):2537. doi: 10.3390/ma18112537 (PMC12155591; doi:10.3390/ma18112537)
Supplement: Supplementary file 1 [file materials-18-02537-s001.zip]

Archive with 1 entries (1 files):
- materials-3615002-supplementary.pdf
